# Supplementary material for: Lower leg muscle–tendon unit characteristics are related to marathon running performance
Source: Sci Rep. 2020 Oct 21;10:17870. doi: 10.1038/s41598-020-73742-5 (PMC7578824; doi:10.1038/s41598-020-73742-5)
Supplement: Supplementary file 1 — Supplementary Information 1. [file 41598_2020_73742_MOESM1_ESM.xlsx]

## Sheet: Achiles tendon
Lower leg muscle-tendon unit characteristics are related to marathon running performance
Bálint Kovács1, István Kóbor, Zsolt Gyimes, Örs Sebestyén, József Tihanyi
	Sub01			Sub02			Sub03			Sub04			Sub05			Sub06			Sub07			Sub08			Sub09			Sub10
Slice number	Achilles	Achilles		Achilles	Achilles		Achilles	Achilles		Achilles	Achilles		Achilles	Achilles		Achilles	Achilles		Achilles	Achilles		Achilles	Achilles		Achilles	Achilles		Achilles	Achilles
First slice is at the insertion point	Area by rater 1	Area by rater 2	mean	Area by rater 1	Area by rater 2	mean	Area by rater 1	Area by rater 2	mean	Area by rater 1	Area by rater 2	mean	Area by rater 1	Area by rater 2	mean	Area by rater 1	Area by rater 2	mean	Area by rater 1	Area by rater 2	mean	Area by rater 1	Area by rater 2	mean	Area by rater 1	Area by rater 2	mean	Area by rater 1	Area by rater 2	mean
1	0.477	0.404	0.4405	0.534	0.452	0.493	0.112	0.0995	0.10575	0.506	0.5055	0.50575	0.666	0.6345	0.65025	0.369	0.369	0.369	0.335	0.335	0.335	0.237	0.2285	0.23275	0.499	0.523	0.511	0.563	0.611	0.587
2	0.536	0.5	0.518	0.723	0.6615	0.69225	0.606	0.5765	0.59125	0.649	0.6865	0.66775	0.884	1.1505	1.01725	0.497	0.4905	0.49375	0.576	0.576	0.576	0.350584	0.368054	0.359319	0.755	0.8205	0.78775	1.341	1.35	1.3455
3	0.789	0.78	0.7845	0.803	0.7585	0.78075	1.072	1.0545	1.06325	0.951	1.0225	0.98675	1.747	1.9395	1.84325	0.809	0.78325	0.796125	0.801	0.828	0.8145	0.498562	0.504587	0.501575	1.039	1.086	1.0625	1.191	1.237	1.214
4	1.016	1.032	1.024	1.07	1.0475	1.05875	1.224	1.1645	1.19425	1.084	1.1385	1.11125	1.791	1.94	1.8655	1.065	1.047	1.056	0.865	1.0265	0.94575	0.587	0.5425	0.56475	1.291	1.3755	1.33325	0.989	0.981	0.985
5	1.183	1.194	1.1885	0.895	0.8735	0.88425	1.148	1.126	1.137	0.948	0.9865	0.96725	1.304	1.507	1.4055	0.975	0.956	0.9655	0.975	1.126	1.0505	0.789	0.78	0.7845	1.134	1.2355	1.18475	1.031	1.046	1.0385
6	1.11	1.092	1.101	0.685	0.646	0.6655	1.157	1.0115	1.08425	0.801	0.8645	0.83275	0.914	0.978	0.946	0.837	0.80725	0.822125	1.204	1.096	1.15	1.264	1.24	1.252	1.056	1.0805	1.06825	0.811	0.833	0.822
7	1.024	0.971	0.9975	0.596	0.5645	0.58025	0.867	0.8465	0.85675	0.808	0.8365	0.82225	0.93	0.956	0.943	0.771	0.75475	0.762875	1.1115	1.122	1.11675	1.099	1.107	1.103	0.947	0.958	0.9525	0.753	0.7755	0.76425
8	0.916	0.8875	0.90175	0.621	0.5875	0.60425	0.746	0.763	0.7545	0.838	0.8485	0.84325	0.87	0.9	0.885	0.763	0.74475	0.753875	1.0256	0.9	0.9628	1.062	1.0615	1.06175	0.921	0.9245	0.92275	0.675	0.681	0.678
9	0.864	0.838	0.851	0.605	0.591	0.598	0.659	0.6855	0.67225	0.814	0.8205	0.81725	0.83	0.8585	0.84425	0.706	0.69325	0.699625	0.95	0.864	0.907	0.98545	0.952356	0.968903	0.878	0.88	0.879	0.617	0.62	0.6185
10	0.812	0.792	0.802	0.558	0.552	0.555	0.622	0.6405	0.63125	0.76	0.773	0.7665	0.762	0.814	0.788	0.652	0.6395	0.64575	0.873	0.7945	0.83375	1.0568	1.11549	1.08614	0.812	0.8185	0.81525	0.573	0.575	0.574
11	0.785	0.7555	0.77025	0.528	0.5035	0.51575	0.615	0.618	0.6165	0.698	0.7095	0.70375	0.744	0.7965	0.77025	0.635	0.6185	0.62675	0.798	0.7355	0.76675	1.15352	1.17685	1.16519	0.783	0.7785	0.78075	0.56	0.555	0.5575
12	0.761	0.714	0.7375	0.501	0.487	0.494	0.584	0.5945	0.58925	0.683	0.692	0.6875	0.713	0.75	0.7315	0.636	0.62325	0.629625	0.758	0.696	0.727	1.20568	1.21569	1.21068	0.745	0.7445	0.74475	0.55	0.543	0.5465
13	0.715	0.6765	0.69575	0.469	0.4555	0.46225	0.581	0.587	0.584	0.676	0.6855	0.68075	0.707	0.741	0.724	0.643	0.62925	0.636125	0.666	0.6325	0.64925	1.225	1.21958	1.22229	0.719	0.699	0.709	0.533	0.5325	0.53275
14	0.727	0.686	0.7065	0.458	0.442	0.45	0.623	0.6085	0.61575	0.649	0.6665	0.65775	0.712	0.7525	0.73225	0.623	0.61475	0.618875	0.629	0.6085	0.61875	1.325	1.31958	1.32229	0.696	0.681	0.6885	0.529	0.541	0.535
15	0.762	0.69	0.726	0.45	0.441	0.4455	0.613	0.6065	0.60975	0.66	0.6645	0.66225	0.709	0.758	0.7335	0.604	0.5955	0.59975	0.58	0.5705	0.57525	1.34589	1.35165	1.34877	0.679	0.66	0.6695	0.551	0.5545	0.55275
16	0.718	0.6675	0.69275	0.452	0.4405	0.44625	0.641	0.627	0.634	0.653	0.66	0.6565	0.742	0.789	0.7655	0.624	0.614	0.619	0.559	0.557	0.558	1.39856	1.38756	1.39306	0.69	0.6745	0.68225	0.556	0.558	0.557
17	0.801	0.706	0.7535	0.512	0.5035	0.50775	0.643	0.646	0.6445	0.674	0.679	0.6765	0.771	0.8075	0.78925	0.688	0.6785	0.68325	0.545	0.553	0.549	1.42569	1.41366	1.41967	0.707	0.695	0.701	0.581	0.5805	0.58075
18	0.748	0.686	0.717	0.527	0.5075	0.51725	0.623	0.639	0.631	0.742	0.726	0.734	0.763	0.81	0.7865	0.737	0.72075	0.728875	0.53	0.5565	0.54325	1.45878	1.42569	1.44223	0.694	0.6825	0.68825	0.579	0.595	0.587
19	0.815	0.737	0.776	0.561	0.5365	0.54875	0.69	0.67	0.68	0.755	0.7565	0.75575	0.652	0.7755	0.71375	0.73	0.707	0.7185	0.54	0.58	0.56	1.44895	1.45879	1.45387	0.723	0.717	0.72	0.623	0.6175	0.62025
20	0.853	0.771	0.812	0.574	0.545	0.5595	0.747	0.7145	0.73075	0.775	0.784	0.7795	0.687	0.8005	0.74375	0.828	0.785	0.8065	0.574	0.6145	0.59425	1.42365	1.4457	1.43467	0.698	0.7215	0.70975	0.639	0.625	0.632
21	0.761	0.7425	0.75175	0.675	0.651	0.663	0.75	0.726	0.738	0.819	0.816	0.8175	0.742	0.8535	0.79775	0.853	0.80025	0.826625	0.607	0.642	0.6245	1.48566	1.46599	1.47582	0.709	0.73566	0.72233	0.725	0.717	0.721
22	0.771	0.759	0.765	0.745	0.701	0.723	0.778	0.731	0.7545	0.835	0.8605	0.84775	0.705	0.758	0.7315	0.918	0.89025	0.904125	0.656	0.68	0.668	1.55795	1.45236	1.50516	0.738	0.764587	0.751294	0.759	0.7495	0.75425
23	0.761	0.7735	0.76725	0.782	0.7435	0.76275	0.757	0.7475	0.75225	0.849	0.856	0.8525	0.719	0.767	0.743	0.895	0.864	0.8795	0.68	0.7135	0.69675	1.5266	1.50366	1.51513	0.763	0.78953	0.776265	0.837	0.8085	0.82275
24	0.824	0.8445	0.83425	0.809	0.776	0.7925	0.861	0.8596	0.8603	0.878	0.881	0.8795	0.801	0.85	0.8255	0.923	0.90475	0.913875	0.714	0.7425	0.72825	1.55698	1.45698	1.50698	0.818	0.84571	0.831855	0.906	0.86	0.883
25	0.834	0.8615	0.84775	0.956	0.883	0.9195	0.974	0.9588	0.9664	0.945	0.9335	0.93925	0.811	0.8575	0.83425	0.912	0.9015	0.90675	0.735	0.7655	0.75025	1.5266	1.4266	1.4766	0.822	0.85598	0.83899	0.984	0.938	0.961
26	0.862	0.903	0.8825	0.844	0.8165	0.83025	1.033	1.0025	1.01775	1.016	0.9825	0.99925	0.935	0.9555	0.94525	1.002	0.9775	0.98975	0.75	0.7765	0.76325	1.58966	1.48966	1.53966	0.847	0.86589	0.856445	0.992	0.9555	0.97375
27	0.942	0.9475	0.94475	0.93	0.9135	0.92175	1.01	1.0255	1.01775	1.014	0.995	1.0045	1.041	1.071	1.056	0.996	0.97225	0.984125	0.771	0.8125	0.79175	1.62357	1.52357	1.57357	0.914	0.92145	0.917725	1.031	0.963	0.997
28	0.968	0.9455	0.95675	0.978	0.9585	0.96825	1.196	1.18996	1.19298	1.036	1.03	1.033	1.131	1.142	1.1365	1.114	1.07025	1.09213	0.808	0.843	0.8255	1.60598	1.50598	1.55598	0.953	0.96587	0.959435	1.111	1.0445	1.07775
29	1.013	0.978	0.9955	1.043	1.013	1.028	1.202	1.1996	1.2008	1.074	1.078	1.076	1.145	1.1565	1.15075	1.18	1.13425	1.15712	0.871	0.8865	0.87875	1.61257	1.59866	1.60561	1.007	1.10256	1.05478	1.082	1.0225	1.05225
30	1.041	1.023	1.032	1.04	1.033	1.0365	1.239	1.22548	1.23224	1.044	1.0685	1.05625	1.224	1.2245	1.22425	1.177	1.14975	1.16338	0.893	0.9	0.8965	1.6547	1.59685	1.62578	1.083	1.11288	1.09794	1.237	1.1405	1.18875
31	1.087	1.0255	1.05625	1.105	1.1015	1.10325	1.342	1.30569	1.32384	1.168	1.193	1.1805	1.241	1.2325	1.23675	1.352	1.32325	1.33763	0.896	0.8925	0.89425	1.62366	1.6257	1.62468	1.06	1.21544	1.13772	1.187	1.12256	1.15478
32	1.139	1.109	1.124	1.134	1.103	1.1185	1.417	1.38966	1.40333	1.237	1.2495	1.24325	1.308	1.311	1.3095	1.383	1.378	1.3805	0.946	0.936	0.941	1.616	1.559	1.5875	1.169	1.256	1.2125	1.37	1.35789	1.36395
33	1.201	1.1555	1.17825	1.16	1.1235	1.14175	1.48	1.45869	1.46935	1.254	1.2	1.227	1.428	1.4335	1.43075	1.34	1.35275	1.34638	0.952	0.963	0.9575	1.611	1.6075	1.60925	1.237	1.2541	1.24555	1.454	1.44587	1.44993
34	1.306	1.247	1.2765	1.244	1.2065	1.22525	1.699	1.7559	1.72745	1.282	1.2325	1.25725	1.49	1.535	1.5125	1.448	1.46	1.454	1.007	1.002	1.0045	1.749	1.755	1.752	1.294	1.30025	1.29713	1.474	1.48896	1.48148
35	1.362	1.3295	1.34575	1.249	1.272	1.2605	1.575	1.6258	1.6004	1.322	1.2845	1.30325	1.54	1.522	1.531	1.56	1.55825	1.55913	1.194	1.0865	1.14025	1.732	1.724	1.728	1.44	1.45879	1.44939	1.589	1.5789	1.58395
36	1.542	1.499	1.5205	1.295	1.2785	1.28675	1.705	1.70025	1.70263	1.354	1.2765	1.31525	1.583	1.5075	1.54525	1.672	1.673	1.6725	1.194	1.1245	1.15925	1.784	1.7555	1.76975	1.508	1.5112	1.5096	1.672	1.6659	1.66895
37	1.778	1.754	1.766	1.363	1.359	1.361	1.819	1.80025	1.80963	1.392	1.3805	1.38625	1.583	1.5425	1.56275	1.673	1.696	1.6845	1.15	1.1115	1.13075	1.91	1.89999	1.90499	1.522	1.54512	1.53356	1.726	1.71154	1.71877
38	1.65	1.745	1.6975	1.38	1.3758	1.3779				1.472	1.3835	1.42775	1.677	1.6615	1.66925	1.776	1.806	1.791	1.246	1.178	1.212	1.87965	1.90246	1.89106	1.666	1.71125	1.68863	1.772	1.77113	1.77156
39	1.738	1.72	1.729	1.41	1.3988	1.4044				1.426	1.367	1.3965	1.723	1.614	1.6685	1.599	1.65575	1.62737	1.224	1.1745	1.19925	1.87596	1.8956	1.88578	1.608	1.62254	1.61527	1.966	1.95587	1.96094
40	1.777	1.788	1.7825	1.393	1.4048	1.3989				1.53	1.4975	1.51375	1.698	1.5935	1.64575	1.557	1.6545	1.60575	1.19	1.1835	1.18675	1.8223	1.85968	1.84099	1.646	1.65879	1.65239	1.989	1.95546	1.97223
41	1.817	1.822	1.8195	1.439	1.4256	1.4323				1.554	1.4975	1.52575	1.759	1.649	1.704	1.642	1.7215	1.68175	1.238	1.228	1.233	1.79684	1.81457	1.80571	1.667	1.667	1.667	1.962	1.97584	1.96892
42	1.867	1.877	1.872	1.483	1.4589	1.47095				1.548	1.5	1.524	1.827	1.618	1.7225				1.212	1.211	1.2115							1.898	1.88564	1.89182
43				1.556	1.557	1.5565				1.648	1.6255	1.63675	1.834	1.7055	1.76975				1.23	1.2115	1.22075							2.006	1.9986	2.0023
44				1.474	1.502	1.488				1.776	1.7458	1.7609	1.965	1.874	1.9195				1.435	1.40256	1.41878							1.834	1.834	1.834
45				1.418	1.458	1.438				1.79	1.78965	1.78983	1.888	1.7525	1.82025				1.446	1.40255	1.42427							1.891	1.891	1.891
46										1.831	1.82546	1.82823	1.92	1.7645	1.84225				1.441	1.41256	1.42678
47										1.88	1.85965	1.86983							1.5266	1.51356	1.52008
48										1.945	1.92258	1.93379							1.538	1.5269	1.53245
49																			1.68	1.65987	1.66993
50																			1.6988	1.68956	1.69418
51																			1.7485	1.74895	1.74872
52																			1.704	1.72006	1.71203
53																			1.764	1.75889	1.76145
54																			1.475	1.4458	1.4604
55																			1.49	1.48885	1.48942
56																			1.609	1.5899	1.59945

## Sheet: soleus
	Sub01			Sub02			Sub03			Sub04			Sub05			Sub06			Sub07			Sub08			Sub09			Sub10
Slice number	Sol	Sol		Sol	Sol		Sol	Sol		Sol	Sol		Sol	Sol		Sol	Sol		Sol	Sol		Sol	Sol		Sol	Sol		Sol	Sol
First slice is at the insertion point	Area by rater 1	Area by rater 2	mean	Area by rater 1	Area by rater 2	mean	Area by rater 1	Area by rater 2	mean	Area by rater 1	Area by rater 2	mean	Area by rater 1	Area by rater 2	mean	Area by rater 1	Area by rater 2	mean	Area by rater 1	Area by rater 2	mean	Area by rater 1	Area by rater 2	mean	Area by rater 1	Area by rater 2	mean	Area by rater 1	Area by rater 2	mean
1	0.307	0.341	0.324	0.119	0.1115	0.11525	0.354	0.373	0.3635	0.255	0.3555	0.30525	0.197	0.1875	0.19225	0.21	0.2045	0.20725	0.205	0.139	0.172	0.306	0.722	0.514	0.151	0.1555	0.15325	0.852	0.8625	0.85725
2	0.573	0.614	0.5935	0.298	0.292	0.295	0.623	0.667	0.645	0.598	0.6205	0.60925	0.368	0.34	0.354	0.39	0.382	0.386	0.524	0.3425	0.43325	0.988	1.367	1.1775	0.323	0.341	0.332	1.374	1.1445	1.25925
3	1.018	1.024	1.021	0.592	0.5545	0.57325	0.941	0.966	0.9535	0.834	0.844	0.839	0.501	0.4985	0.49975	0.76	0.74575	0.752875	0.711	0.5605	0.63575	1.41	1.6885	1.54925	0.517	0.5415	0.52925	1.831	1.7115	1.77125
4	1.394	1.374	1.384	0.769	0.8055	0.78725	1.417	1.4135	1.41525	1.191	1.2135	1.20225	0.761	0.811	0.786	0.954	0.97075	0.962375	1.096	0.8365	0.96625	1.723	2.077	1.9	0.763	0.7685	0.76575	2.082	1.9735	2.02775
5	1.926	1.807	1.8665	0.976	1.025	1.0005	1.655	1.634	1.6445	1.27	1.381	1.3255	1.107	1.1095	1.10825	1.191	1.201	1.196	1.332	1.0565	1.19425	2.274	2.6065	2.44025	1.05	1.023	1.0365	2.366	2.25	2.308
6	2.312	2.2545	2.28325	1.241	1.247	1.244	1.978	2.039	2.0085	1.472	1.5965	1.53425	1.263	1.32	1.2915	1.619	1.542	1.5805	1.526	1.2405	1.38325	2.755	2.996	2.8755	1.571	1.471	1.521	2.74	2.595	2.6675
7	2.959	2.9965	2.97775	1.32	1.371	1.3455	2.378	2.467	2.4225	1.79	1.854	1.822	1.643	1.677	1.66	2.052	2.0685	2.06025	1.681	1.448	1.5645	3.041	3.329	3.185	1.94	1.929	1.9345	2.931	2.8385	2.88475
8	3.491	3.5985	3.54475	1.447	1.4735	1.46025	2.95	2.9945	2.97225	2.003	2.067	2.035	1.844	1.8585	1.85125	2.56	2.5705	2.56525	1.958	1.6285	1.79325	3.339	3.7045	3.52175	2.508	2.4725	2.49025	3.258	3.1235	3.19075
9	4.279	4.407	4.343	1.737	1.834	1.7855	3.423	3.4595	3.44125	2.329	2.34	2.3345	2.032	2.0485	2.04025	3.069	3.0965	3.08275	2.202	1.909	2.0555	3.817	4.1645	3.99075	2.996	2.941	2.9685	3.68	3.457	3.5685
10	5.231	5.285	5.258	1.876	1.8575	1.86675	3.837	3.873	3.855	2.538	2.666	2.602	2.227	2.464	2.3455	3.541	3.531	3.536	2.66	2.2155	2.43775	4.227	4.648	4.4375	3.54	3.5245	3.53225	4.217	3.878	4.0475
11	5.886	6.023	5.9545	2.041	2.063	2.052	4.404	4.4925	4.44825	2.972	2.9815	2.97675	3.277	3.3335	3.30525	3.967	4.0375	4.00225	2.888	2.5005	2.69425	4.661	4.9675	4.81425	4.346	4.2845	4.31525	4.771	4.402	4.5865
12	6.705	6.7805	6.74275	2.156	2.206	2.181	5.24	5.284	5.262	3.279	3.397	3.338	3.931	4.0455	3.98825	4.663	4.67825	4.67063	3.433	2.9385	3.18575	5.059	5.4125	5.23575	5.081	5.0505	5.06575	5.34	4.9835	5.16175
13	7.623	7.7795	7.70125	2.437	2.4305	2.43375	6.062	6.0585	6.06025	3.645	3.7315	3.68825	4.361	4.548	4.4545	5.401	5.36125	5.38112	3.9	3.335	3.6175	5.356	5.7465	5.55125	5.723	5.8735	5.79825	5.769	5.414	5.5915
14	7.575	7.773	7.674	2.734	2.722	2.728	6.903	6.902	6.9025	3.951	4.0215	3.98625	5.203	5.711	5.457	6.117	6.04275	6.07987	4.067	3.603	3.835	5.739	6.1265	5.93275	6.005	5.9965	6.00075	6.308	5.938	6.123
15	8.645	8.835	8.74	2.94	2.952	2.946	7.425	7.42	7.4225	4.415	4.496	4.4555	5.915	6.3705	6.14275	6.672	6.6485	6.66025	4.612	3.9895	4.30075	6.135	6.5285	6.33175	6.909	6.6985	6.80375	7.154	6.6645	6.90925
16	9.385	9.6185	9.50175	3.369	3.3885	3.37875	8.335	8.4105	8.37275	4.651	4.6795	4.66525	6.631	6.8535	6.74225	7.809	7.74825	7.77862	5.102	4.4375	4.76975	6.537	6.965	6.751	7.55	7.586	7.568	7.582	7.188	7.385
17	9.531	9.9275	9.72925	3.994	3.9595	3.97675	9.122	9.2325	9.17725	5.521	5.56	5.5405	7.323	7.6025	7.46275	8.959	8.8825	8.92075	5.719	4.948	5.3335	6.867	7.341	7.104	8.403	8.4385	8.42075	8.341	7.9675	8.15425
18	10.183	10.3125	10.2477	5.113	4.9665	5.03975	10.264	10.4585	10.3613	5.961	6.3255	6.14325	8.282	8.451	8.3665	9.0025	8.9984	9.00045	5.488	5.0225	5.25525	7.329	7.832	7.5805	9.196	9.442	9.319	8.989	8.7155	8.85225
19	11.014	11.3	11.157	5.494	5.4795	5.48675	11.147	11.45	11.2985	7.245	7.5065	7.37575	9.421	9.426	9.4235	9.007	8.75625	8.88162	6.005	5.452	5.7285	7.89	8.421	8.1555	10.254	10.329	10.2915	9.582	9.364	9.473
20	11.715	12.297	12.006	6.252	6.3805	6.31625	12.291	12.5355	12.4132	7.677	8.081	7.879	10.481	10.282	10.3815	10.05	9.70625	9.87813	6.697	6.097	6.397	8.475	9.0385	8.75675	10.719	11.1755	10.9473	10.387	10.055	10.221
21	12.976	13.1375	13.0568	7.154	7.2655	7.20975	13.804	13.712	13.758	7.666	8.4555	8.06075	11.283	10.8925	11.0877	10.643	10.58	10.6115	8.059	7.0905	7.57475	9.193	9.7635	9.47825	12.194	12.5275	12.3607	11.018	10.7365	10.8773
22	13.379	13.927	13.653	6.932	7.385	7.1585	15.036	14.985	15.0105	8.596	8.7495	8.67275	12.328	12.1375	12.2327	11.284	10.863	11.0735	8.905	7.7625	8.33375	10.471	10.822	10.6465	13.352	13.7535	13.5527	12.079	11.5065	11.7927
23	15.642	15.7225	15.6822	7.481	8.0525	7.76675	16.179	16.061	16.12	9.215	9.336	9.2755	12.455	12.3	12.3775	12.971	12.2453	12.6081	9.525	8.71	9.1175	11.57	11.8825	11.7263	13.788	14.4685	14.1282	12.964	12.539	12.7515
24	16.187	16.491	16.339	8.457	9.0455	8.75125	17.696	17.547	17.6215	10.056	10.1545	10.1052	13.123	13.1775	13.1502	14.094	13.497	13.7955	11.636	10.424	11.03	12.811	13.1175	12.9642	14.891	15.41	15.1505	13.94	13.4875	13.7138
25	17.523	17.539	17.531	9.164	9.96	9.562	18.976	18.7845	18.8803	10.358	10.661	10.5095	14.696	14.508	14.602	16.31	15.3997	15.8549	12.737	11.854	12.2955	14.162	14.538	14.35	15.091	16.036	15.5635	14.939	14.305	14.622
26	17.821	18.2455	18.0333	10.359	10.9765	10.6677	20.099	20.0345	20.0667	11.256	11.6325	11.4443	15.227	15.4605	15.3438	17.338	16.5188	16.9284	13.784	13.127	13.4555	15.132	15.606	15.369	16.419	17.058	16.7385	16.511	15.7965	16.1537
27	19.111	19.421	19.266	11.064	12.1085	11.5862	21.178	21.2275	21.2028	12.149	12.2125	12.1807	15.984	16.1525	16.0682	18.569	17.7858	18.1774	14.891	14.5965	14.7437	16.189	16.601	16.395	16.8	17.716	17.258	17.42	16.7675	17.0938
28	20.084	20.5155	20.2997	12.447	12.9305	12.6887	22.761	22.561	22.661	12.998	13.0835	13.0407	17.158	17.252	17.205	19.279	18.5532	18.9161	16.23	16.282	16.256	17.27	17.5385	17.4042	17.61	18.269	17.9395	18.665	18.1545	18.4097
29	20.984	21.338	21.161	13.368	14.378	13.873	23.629	23.574	23.6015	14.236	14.549	14.3925	17.199	17.2575	17.2283	19.918	19.3182	19.6181	17.338	17.4285	17.3833	17.957	18.3685	18.1628	19.083	19.3765	19.2297	19.4	18.9735	19.1867
30	22.096	22.229	22.1625	14.639	15.206	14.9225	25.17	24.917	25.0435	14.989	15.918	15.4535	17.996	18.217	18.1065	21.889	21.4753	21.6821	18.938	18.7145	18.8263	18.721	19.0715	18.8963	19.215	19.972	19.5935	20.652	20.3855	20.5188
31	22.575	22.951	22.763	15.158	16.0675	15.6127	25.899	25.875	25.887	16.874	17.086	16.98	18.254	18.492	18.373	22.105	21.8473	21.9761	20.381	20.6125	20.4967	19.54	20.107	19.8235	19.584	20.5685	20.0763	21.776	21.2595	21.5177
32	22.927	23.3245	23.1258	16.067	16.6635	16.3652	26.581	26.6825	26.6317	17.5589	17.859	17.709	18.975	19.045	19.01	22.871	22.7227	22.7969	21.724	21.835	21.7795	20.498	21.1215	20.8098	20.358	21.005	20.6815	22.572	22.303	22.4375
33	23.568	24.089	23.8285	18.589	18.4325	18.5107	27.286	27.3785	27.3323	19.1126	19.3585	19.2355	19.548	19.725	19.6365	23.586	23.288	23.437	23.428	23.2	23.314	20.901	21.4275	21.1643	20.923	21.458	21.1905	24.011	23.405	23.708
34	24.276	24.604	24.44	19.025	18.8385	18.9318	28.133	28.1025	28.1178	20.996	21.1005	21.0482	20.925	21.1965	21.0607	24.486	24.2328	24.3594	24.444	23.935	24.1895	21.877	21.7775	21.8272	21.274	21.625	21.4495	25.069	24.1965	24.6328
35	24.846	24.4355	24.6407	19.655	19.5615	19.6082	28.529	28.664	28.5965	22.568	22.8545	22.7112	21.897	22.3755	22.1362	24.998	24.8295	24.9138	25.088	24.908	24.998	22.607	22.7845	22.6958	22.169	22.127	22.148	25.915	25.3095	25.6122
36	24.917	24.427	24.672	19.765	19.598	19.6815	28.628	28.781	28.7045	23.938	24.005	23.9715	23.987	24.2595	24.1232	25.027	24.9352	24.9811	25.455	25.452	25.4535	19.76	20.466	20.113	23.081	22.478	22.7795	26.946	26.1735	26.5598
37	25.584	24.868	25.226	20.114	20.1845	20.1493	29.333	29.3485	29.3407	25.105	25.321	25.213	25.977	26.171	26.074	26.107	25.6435	25.8753	26.262	26.5125	26.3873	20.2	20.887	20.5435	22.716	22.5315	22.6238	27.445	26.0575	26.7512
38	25.676	24.8505	25.2632	20.546	20.189	20.3675	30.435	30.12	30.2775	26.271	26.3195	26.2952	26.522	26.794	26.658	27.1002	26.606	26.8531	26.466	26.941	26.7035	20.55	21.597	21.0735	23.112	22.9385	23.0252	27.946	26.4745	27.2103
39	25.919	24.928	25.4235	20.125	19.837	19.981	30.78	30.8695	30.8248	27.148	27.228	27.188	28.347	28.373	28.36	27.554	27.1968	27.3754	27.454	27.676	27.565	20.92	21.8325	21.3763	23.054	23.1255	23.0897	28.52	27.329	27.9245
40	26.009	25.0805	25.5448	20.114	19.7805	19.9473	30.67	31.2245	30.9473	27.256	27.218	27.237	28.764	28.894	28.829	28.203	27.929	28.066	26.571	26.7555	26.6633	21.06	22.0905	21.5752	22.843	22.739	22.791	28.273	27.5525	27.9128
41	25.45	25.342	25.396	20.154	19.692	19.923	30.193	30.535	30.364	27.963	28.1655	28.0643	29.125	29.3915	29.2583	28.25	27.7515	28.0008	26.568	26.6955	26.6318	24.305	24.0965	24.2007	22.766	22.853	22.8095	28.186	27.785	27.9855
42	25.89	25.7575	25.8238	20.005	19.815	19.91	29.606	29.7565	29.6813	28.569	28.533	28.551	29.687	29.956	29.8215	28.1008	27.6512	27.876	26.325	26.411	26.368	24.863	24.22	24.5415	22.585	22.561	22.573	27.419	27.249	27.334
43	25.987	25.665	25.826	19.897	19.3265	19.6118	28.703	28.8195	28.7612	29.024	29.3055	29.1648	30.112	30.2715	30.1917	27.056	26.8903	26.9731	26.258	26.3845	26.3212	24.602	24.12	24.361	22.337	22.5175	22.4273	27.478	27.515	27.4965
44	25.689	25.0825	25.3858	19.857	19.232	19.5445	27.902	28.337	28.1195	29.897	30.105	30.001	30.974	31.186	31.08	26.999	26.5542	26.7766	26.014	26.152	26.083	24.836	24.233	24.5345	21.486	21.7345	21.6103	26.899	26.745	26.822
45	25.132	24.9625	25.0472	19.256	18.948	19.102	27.359	27.731	27.545	28.978	29.1665	29.0723	31.568	31.54	31.554	26.254	25.8028	26.0284	25.455	25.4635	25.4593	24.199	24.155	24.177	21.119	21.0705	21.0947	26.228	26.4315	26.3298
46	24.658	24.4625	24.5602	19.002	18.2985	18.6502	24.591	26.194	25.3925	29.763	29.358	29.5605	31.056	31.102	31.079	25.778	25.2235	25.5008	24.745	24.874	24.8095	22.998	23.393	23.1955	19.673	19.8615	19.7672	24.74	25.307	25.0235
47	24.356	24.173	24.2645	18.256	17.8925	18.0742	23.405	25.3075	24.3563	27.368	27.933	27.6505	32.775	32.8475	32.8113	24.6659	24.0033	24.3346	24.556	24.699	24.6275	22.411	23.4325	22.9218	19.955	20.01	19.9825	24.958	25.25	25.104
48	23.567	23.478	23.5225	17.982	17.3455	17.6638	22.598	24.2795	23.4387	26.375	26.832	26.6035	32.188	32.313	32.2505	23.198	22.673	22.9355	23.987	23.896	23.9415	21.978	22.354	22.166	19.22	19.1755	19.1977	24.579	24.8335	24.7063
49	23.254	23.039	23.1465	17.225	16.9865	17.1058	22.295	23.694	22.9945	25.227	25.9525	25.5898	32.928	33.075	33.0015	21.933	21.375	21.654	22.998	23.0385	23.0183	20.968	21.5365	21.2523	18.782	18.7195	18.7508	24.362	24.295	24.3285
50	22.568	22.1505	22.3593	16.769	16.3355	16.5523	21.366	22.736	22.051	23.537	24.255	23.896	33.055	33.056	33.0555	19.556	19.3218	19.4389	22.457	22.5855	22.5213	19.864	20.318	20.091	17.129	17.5435	17.3362	23.322	23.857	23.5895
51	21.554	21.45	21.502	16.523	16.1375	16.3302	20.052	21.228	20.64	22.016	22.853	22.4345	33.102	33.274	33.188	17.06	16.8897	16.9749	21.864	21.952	21.908	19.386	19.9385	19.6623	17.111	17.0855	17.0983	23.577	23.6975	23.6373
52	20.589	20.4105	20.4997	15.023	14.8555	14.9392	19.388	20.169	19.7785	20.087	21.278	20.6825	32.115	32.069	32.092	15.309	15.3503	15.3296	20.551	20.48	20.5155	18.247	18.777	18.512	16.595	16.342	16.4685	22.451	22.555	22.503
53	19.879	19.448	19.6635	15.111	14.5855	14.8483	18.158	18.93	18.544	18.491	19.524	19.0075	31.966	32.08	32.023	15.178	15.28	15.229	18.127	18.3295	18.2282	17.356	17.622	17.489	15.459	14.556	15.0075	21.448	21.584	21.516
54	18.987	18.5555	18.7713	14.058	13.5615	13.8097	16.48	17.932	17.206	17.114	18.0545	17.5843	31.685	31.9815	31.8332	13.249	13.556	13.4025	17.925	18.0905	18.0078	16.089	17.111	16.6	13.528	12.752	13.14	20.666	20.6445	20.6553
55	17.546	17.152	17.349	13.222	12.6305	12.9262	12.207	14.697	13.452	15.132	16.3425	15.7372	31.557	31.797	31.677	9.472	11.7925	10.6322	16.933	17.1	17.0165	14.875	15.0955	14.9853	11.264	9.86	10.562	18.541	18.809	18.675
56	16.224	16.1105	16.1672	11.85	11.1585	11.5042	11.731	13.6385	12.6848	13.004	13.8675	13.4357	30.254	30.7485	30.5012	7.12	9.6925	8.40625	15.557	15.647	15.602	13.672	14.09	13.881	6.483	6.5185	6.50075	17.223	17.21	17.2165
57	13.997	13.89	13.9435	10.247	9.9665	10.1067	8.79	11.8075	10.2987	10.655	11.749	11.202	29.875	29.9815	29.9282	4.444	6.047	5.2455	14.345	14.412	14.3785	12.663	13.1185	12.8908	4.901	4.67	4.7855	15.154	15.041	15.0975
58	12.587	12.855	12.721	8.596	7.976	8.286	7.51	9.5635	8.53675	8.649	10.1225	9.38575	28.779	29.228	29.0035	4.082	5.01175	4.54688	13.211	13.3705	13.2907	10.696	11.109	10.9025	4.204	4.3105	4.25725	13.556	13.847	13.7015
59	12.873	12.101	12.487	7.025	6.9615	6.99325	4.917	7.309	6.113	6.172	7.3955	6.78375	26.236	26.845	26.5405	3.217	3.85825	3.53763	12.357	12.548	12.4525	8.769	9.3705	9.06975	2.536	2.2955	2.41575	11.024	11.224	11.124
60	11.333	11.056	11.1945	5.149	4.831	4.99	4.042	6.0045	5.02325	4.798	5.754	5.276	26.259	26.477	26.368	2.691	3.28875	2.98987	11.365	11.467	11.416	7.379	7.8795	7.62925	2.088	1.868	1.978	8.922	9.111	9.0165
61	7.989	8.189	8.089	4.099	3.2355	3.66725	2.464	4.0315	3.24775	3.471	5.293	4.382	25.997	25.9565	25.9767				10.855	10.908	10.8815	5.401	6.3065	5.85375				7.011	6.951	6.981
62	6.102	5.898	6	3.859	3.529	3.694	1.198	4.0005	2.59925	3.264	3.264	3.264	25.211	24.591	24.901				9.426	9.903	9.6645	3.615	4.185	3.9				5.556	5.5875	5.57175
63	5.112	5.0415	5.07675	1.85	1.85	1.85	0.287	2.3705	1.32875	1.218	1.218	1.218	24.112	24.0835	24.0977				8.111	8.361	8.236	1.795	2.7265	2.26075				4.6223	4.7055	4.6639
64	3.879	3.5945	3.73675	1.42	1.42	1.42							21.45	21.322	21.386				6.5	6.617	6.5585	1.433	2.0585	1.74575				1.586	2.34	1.963
65													20.111	19.729	19.92				4.944	5.077	5.0105	1.168	1.4215	1.29475
66													19.589	18.197	18.893				3.603	3.8215	3.71225
67													18.52	17.124	17.822				2.703	2.8725	2.78775
68													16.215	15.889	16.052				1.522	1.6975	1.60975
69													14.112	13.812	13.962				1.215	1.2475	1.23125
70													11.892	11.2975	11.5947
71													10.005	9.519	9.762
72													8.265	7.9865	8.12575
73													6.326	6.0715	6.19875
74													5.89	5.501	5.6955
75													4.598	4.2425	4.42025
76													3.448	3.134	3.291
77													3.657	3.657	3.657
78													2.73	2.73	2.73
79													1.723	1.723	1.723
80													1.628	1.628	1.628

## Sheet: medial gastrocnemius
	Sub01			Sub02			Sub03			Sub04			Sub05			Sub06			Sub07			Sub08			Sub09			Sub10
Slice number	MG	MG		MG	MG		MG	MG		MG	MG		MG	MG		MG	MG		MG	MG		MG	MG		MG	MG		MG	MG
First slice is at the insertion point	Area by rater 1	Area by rater 2	mean	Area by rater 1	Area by rater 2	mean	Area by rater 1	Area by rater 2	mean	Area by rater 1	Area by rater 2	mean	Area by rater 1	Area by rater 2	mean	Area by rater 1	Area by rater 2	mean	Area by rater 1	Area by rater 2	mean	Area by rater 1	Area by rater 2	mean	Area by rater 1	Area by rater 2	mean	Area by rater 1	Area by rater 2	mean
1	0.279	0.2555	0.26725	0.06	0.1025	0.08125	0.134	0.135	0.1345	0.792	0.917	0.8545	1.411	0.848	1.1295	0.729	0.614	0.6715	0.193	0.199	0.196	0.609	0.6545	0.63175	0.26	0.1635	0.21175	0.284	0.6275	0.45575
2	0.427	0.3675	0.39725	0.496	0.432	0.464	0.258	0.275	0.2665	2.112	2.245	2.1785	1.48	0.995	1.2375	1.287	1.12425	1.20562	0.711	0.6845	0.69775	1.034	1.1435	1.08875	0.623	0.451	0.537	0.725	1.0855	0.90525
3	0.703	0.7035	0.70325	0.874	0.8735	0.87375	0.455	0.529	0.492	3.263	3.3625	3.31275	2.38	2.0945	2.23725	2.145	1.87925	2.01213	1.736	1.6715	1.70375	1.711	1.845	1.778	1.381	1.0375	1.20925	1.345	1.719	1.532
4	1.118	1.1945	1.15625	1.507	1.603	1.555	0.823	0.9285	0.87575	4.997	5.09	5.0435	3.532	3.1775	3.35475	2.913	2.66175	2.78737	2.813	2.972	2.8925	2.589	2.757	2.673	2.398	1.949	2.1735	2.12	2.7345	2.42725
5	1.68	1.721	1.7005	4.384	3.41	3.897	1.201	1.4995	1.35025	7.004	6.988	6.996	4.6	4.135	4.3675	3.97	3.58025	3.77513	4.716	4.9255	4.82075	3.345	3.618	3.4815	3.301	2.8815	3.09125	3.316	3.904	3.61
6	2.366	2.3115	2.33875	5.375	4.355	4.865	1.618	2.0245	1.82125	8.718	8.844	8.781	5.814	5.549	5.6815	5.142	4.72075	4.93138	6.221	6.4325	6.32675	4.595	4.7115	4.65325	4.302	3.883	4.0925	4.48	5.162	4.821
7	2.989	3.0055	2.99725	6.452	5.376	5.914	2.281	2.674	2.4775	11.851	11.197	11.524	6.982	6.6795	6.83075	6.516	5.9945	6.25525	7.826	8.2805	8.05325	5.626	5.979	5.8025	5.647	4.984	5.3155	5.739	5.587	5.663
8	4.025	4.021	4.023	7.528	6.4345	6.98125	2.902	3.37	3.136	12.901	12.476	12.6885	8.496	8.088	8.292	7.656	7.2035	7.42975	9.628	9.867	9.7475	6.867	7.1655	7.01625	6.816	6.217	6.5165	7.133	6.8615	6.99725
9	5.002	5.064	5.033	8.44	7.4265	7.93325	3.738	4.215	3.9765	14.029	13.7435	13.8863	10.082	9.6855	9.88375	8.911	8.402	8.6565	11.112	11.3315	11.2218	8.598	8.811	8.7045	8.14	7.605	7.8725	8.405	7.9615	8.18325
10	5.883	5.9965	5.93975	9.177	8.287	8.732	4.503	4.924	4.7135	14.787	14.6985	14.7428	11.64	11.2285	11.4343	8.864	9.01375	8.93887	12.391	12.6075	12.4992	8.996	9.8345	9.41525	9.531	8.9665	9.24875	8.015	8.6195	8.31725
11	7.151	7.1585	7.15475	9.651	8.98	9.3155	5.207	5.723	5.465	15.211	15.067	15.139	12.997	12.6745	12.8358	10.009	10.108	10.0585	13.273	13.574	13.4235	10.406	11.301	10.8535	11.073	10.374	10.7235	9.346	9.8685	9.60725
12	8.606	8.5925	8.59925	10.172	9.6585	9.91525	5.932	6.4615	6.19675	15.965	15.897	15.931	14.312	14.129	14.2205	11.195	11.252	11.2235	14.687	14.9385	14.8127	12.099	12.0935	12.0962	12.197	11.7875	11.9922	10.758	11.405	11.0815
13	10.256	9.92	10.088	10.792	10.297	10.5445	6.668	7.2825	6.97525	16.365	16.3175	16.3412	16.137	15.772	15.9545	12.504	12.3818	12.4429	15.12	15.4	15.26	13.724	13.851	13.7875	13.39	12.96	13.175	12.199	12.582	12.3905
14	11.433	11.061	11.247	11.292	10.8615	11.0768	7.611	8.2735	7.94225	16.193	16.479	16.336	17.158	17.034	17.096	13.249	13.1848	13.2169	16.18	16.5815	16.3807	15.33	15.4175	15.3738	13.072	13.524	13.298	12.625	13.309	12.967
15	12.312	12.0135	12.1627	11.643	11.2525	11.4478	8.423	8.8905	8.65675	16.061	16.608	16.3345	18.508	18.3285	18.4183	14.068	13.9485	14.0083	16.919	17.299	17.109	16.304	16.4535	16.3787	14.349	14.707	14.528	13.488	14.3175	13.9027
16	13.28	12.946	13.113	12.035	11.7675	11.9013	9.32	9.4375	9.37875	16.304	17.0145	16.6593	19.577	19.5455	19.5613	15.014	14.8272	14.9206	17.59	17.9505	17.7702	17.121	17.2755	17.1983	15.401	16.1165	15.7588	14.563	15.386	14.9745
17	14.059	13.762	13.9105	12.52	12.2535	12.3867	8.986	9.565	9.2755	16.25	16.7475	16.4988	20.462	20.5945	20.5282	15.615	15.3603	15.4876	18.256	18.635	18.4455	18.281	18.4825	18.3818	16.076	16.7095	16.3927	15.742	16.465	16.1035
18	14.851	14.6155	14.7333	13.061	12.6585	12.8598	9.8	10.229	10.0145	16.137	16.674	16.4055	20.938	21.0445	20.9913	16.663	16.3218	16.4924	18.625	19.115	18.87	18.954	19.0855	19.0198	16.97	17.649	17.3095	16.482	17.381	16.9315
19	15.524	15.102	15.313	12.99	12.8415	12.9157	10.234	10.942	10.588	15.971	16.514	16.2425	21.726	22.142	21.934	17.05	16.7022	16.8761	18.98	19.3165	19.1482	19.583	19.7155	19.6492	17.458	18.035	17.7465	17.227	17.6175	17.4222
20	16.296	16.0395	16.1677	13.529	13.2985	13.4138	10.962	11.6035	11.2828	15.799	16.2955	16.0472	22.115	22.401	22.258	17.568	17.1412	17.3546	19.265	19.6055	19.4352	20.104	20.3035	20.2037	17.702	18.3015	18.0018	17.296	17.763	17.5295
21	16.848	16.531	16.6895	13.686	13.4595	13.5727	11.566	12.1745	11.8703	15.648	16.2625	15.9552	22.616	22.8875	22.7518	17.815	17.2935	17.5543	19.3	19.763	19.5315	20.506	20.552	20.529	18.32	18.8395	18.5798	17.619	17.935	17.777
22	17.304	17.0185	17.1612	13.707	13.664	13.6855	12.059	12.5825	12.3208	15.245	15.6695	15.4572	23.132	23.461	23.2965	18.148	17.4877	17.8179	19.269	19.657	19.463	20.852	21.1675	21.0098	18.634	19.1605	18.8972	17.804	18.6405	18.2222
23	17.719	17.4135	17.5663	13.737	13.7985	13.7677	12.699	13.0785	12.8887	15.119	15.271	15.195	23.756	23.958	23.857	17.995	17.4143	17.7046	19.103	19.6075	19.3553	20.808	21.086	20.947	19.446	19.8055	19.6258	18.813	19.372	19.0925
24	18.14	17.876	18.008	13.965	14.0265	13.9957	12.952	13.3935	13.1728	14.769	15.1355	14.9522	24.14	24.3985	24.2692	17.764	17.2598	17.5119	19.095	19.438	19.2665	21.026	21.2925	21.1593	19.792	20.016	19.904	19.083	19.762	19.4225
25	18.471	17.9555	18.2133	13.949	14.1295	14.0392	13.333	13.559	13.446	13.716	14.368	14.042	23.875	24.4855	24.1803	17.366	16.7542	17.0601	18.755	19.211	18.983	21.097	21.327	21.212	20.757	20.021	20.389	19.288	19.7675	19.5277
26	18.613	18.1665	18.3897	13.641	13.8615	13.7512	13.387	13.6825	13.5348	12.553	13.4505	13.0018	23.548	24.5615	24.0547	17.533	16.8005	17.1668	19.089	19.2755	19.1822	21.151	21.354	21.2525	20.998	20.6995	20.8488	19.509	19.9835	19.7462
27	18.584	18.0815	18.3327	13.765	13.9195	13.8422	13.634	14.0155	13.8247	11.955	12.468	12.2115	23.962	24.337	24.1495	16.968	16.25	16.609	18.337	18.6475	18.4922	21.369	21.4885	21.4288	21.401	21.161	21.281	19.706	20.2605	19.9832
28	18.302	17.8765	18.0892	13.715	13.8185	13.7668	13.754	13.8865	13.8202	11.143	11.703	11.423	24.221	24.971	24.596	16.357	15.9838	16.1704	17.713	18.1255	17.9193	21.17	21.28	21.225	21.271	21.102	21.1865	20.183	20.227	20.205
29	18.151	17.7625	17.9567	13.246	13.542	13.394	13.87	14.0805	13.9752	10.215	10.5715	10.3933	24.159	24.942	24.5505	15.874	15.5365	15.7052	16.929	17.089	17.009	20.446	20.8825	20.6643	20.913	21.039	20.976	19.821	20.282	20.0515
30	17.844	17.597	17.7205	13.523	13.7195	13.6212	14.205	14.3645	14.2847	9.644	9.6775	9.66075	24.502	25.168	24.835	15.297	14.9865	15.1418	16.497	17.093	16.795	20.429	20.794	20.6115	20.611	20.666	20.6385	20.489	20.8455	20.6673
31	17.684	17.2055	17.4447	12.953	13.3415	13.1472	14.044	14.2855	14.1647	9.372	9.204	9.288	24.473	24.9865	24.7297	14.916	14.4885	14.7022	16.996	16.588	16.792	20.698	20.847	20.7725	21.02	20.733	20.8765	20.253	20.542	20.3975
32	17.07	16.6635	16.8667	12.757	13.1555	12.9563	13.734	14.189	13.9615	8.517	8.6545	8.58575	24.748	25.289	25.0185	13.469	13.1028	13.2859	15.671	15.506	15.5885	19.881	20.1225	20.0018	20.894	20.731	20.8125	20.183	20.5695	20.3762
33	16.838	16.5745	16.7063	12.602	12.842	12.722	13.827	14.601	14.214	8.07	8.408	8.239	24.485	25.236	24.8605	11.94	11.7515	11.8457	15.039	15.0445	15.0418	19.168	19.3855	19.2767	20.812	20.594	20.703	19.198	19.536	19.367
34	16.898	16.2755	16.5868	11.861	12.542	12.2015	13.983	14.5125	14.2477	7.83	8.0665	7.94825	22.852	24.094	23.473	10.046	10.0322	10.0391	14.225	14.076	14.1505	18.306	18.748	18.527	20.442	20.226	20.334	18	18.2935	18.1468
35	16.444	16.1385	16.2912	10.743	11.4405	11.0918	14.708	14.753	14.7305	6.928	7.596	7.262	21.854	23.56	22.707	10.352	9.9695	10.1608	12.954	12.97	12.962	17.549	17.9165	17.7327	19.526	19.489	19.5075	17.465	17.5345	17.4997
36	16.448	15.968	16.208	10.55	10.9145	10.7323	14.54	14.129	14.3345	6.318	7.11194	6.71497	22.273	23.917	23.095	9.092	8.777	8.9345	12.528	12.261	12.3945	17.24	17.396	17.318	18.204	18.2325	18.2183	16.047	16.3895	16.2182
37	15.666	15.3145	15.4902	8.658	9.5165	9.08725	13.729	13.3595	13.5442	5.933	6.6535	6.29325	21.29	22.77	22.03	8.111	7.89375	8.00238	11.815	11.69	11.7525	15.909	16.149	16.029	16.728	16.5835	16.6558	14.426	14.609	14.5175
38	14.889	14.5795	14.7342	8.212	9.0385	8.62525	13.42	12.824	13.122	5.39	5.6945	5.54225	21.116	22.306	21.711	8	7.757	7.8785	11.317	11.27	11.2935	15.179	15.4905	15.3347	15.42	14.929	15.1745	13.269	13.672	13.4705
39	14.09	13.612	13.851	7.461	7.941	7.701	12.169	11.931	12.05	4.632	5.308	4.97	19.568	21.077	20.3225	7.703	7.4255	7.56425	10.344	10.3325	10.3382	14.261	14.607	14.434	13.521	13.544	13.5325	12.632	12.618	12.625
40	12.756	12.528	12.642	6.587	7.184	6.8855	11.644	11.1515	11.3978	4.471	5.4295	4.95025	20.486	21.237	20.8615	7.406	7.18775	7.29688	9.517	9.231	9.374	13.558	13.5315	13.5448	12.47	12.1665	12.3182	11.567	11.7365	11.6517
41	11.276	11.116	11.196	5.674	6.2775	5.97575	11.285	9.4355	10.3603				18.469	19.472	18.9705	6.636	6.46525	6.55063	8.291	8.56	8.4255	12.531	12.7355	12.6333	10.304	10.22	10.262	11.355	11.6905	11.5228
42	10.441	10.0735	10.2572	5.205	5.691	5.448	10.278	8.373	9.3255				18.02	18.6405	18.3302	6.311	6.1535	6.23225	8.214	8.216	8.215	12.466	12.229	12.3475	9.239	8.862	9.0505	10.087	10.3735	10.2302
43	9.212	9.04	9.126	4.391	4.777	4.584	9.491	8.031	8.761				15.862	16.5665	16.2142	5.621	5.48125	5.55113	6.708	7.0595	6.88375	11.817	11.7235	11.7703	7.331	7.29	7.3105	9.397	9.6075	9.50225
44	8.558	8.4265	8.49225	3.663	4.2895	3.97625	9.08	8.1065	8.59325				14.744	15.4315	15.0877	4.815	4.72925	4.77213	6.735	6.719	6.727	11.177	11.0865	11.1318	6.093	6.193	6.143	8.844	8.944	8.894
45	8.058	7.778	7.918	3.302	3.6495	3.47575	9.246	8.0395	8.64275				14.393	14.4575	14.4253	4.139	4.0065	4.07275	5.93	6.1935	6.06175	11.031	11.0615	11.0463	4.589	4.6935	4.64125	7.762	8.054	7.908
46	7.552	7.3605	7.45625	3.003	3.2005	3.10175	8.684	7.6095	8.14675				14.009	13.5765	13.7927	3.372	3.26325	3.31762	4.274	4.4975	4.38575	10.312	10.3115	10.3117	3.997	3.9875	3.99225	7.056	7.18	7.118
47	7.106	6.857	6.9815	2.708	2.9265	2.81725	8.475	7.6815	8.07825				12.465	12.521	12.493	2.764	2.641	2.7025	3.997	4.243	4.12	9.67	9.808	9.739	3.258	3.468	3.363	6.556	6.7855	6.67075
48	6.112	6.097	6.1045	2.851	2.763	2.807	7.981	7.4075	7.69425				10.846	11.577	11.2115	1.441	1.58375	1.51238	4.336	3.8965	4.11625	8.59	8.8385	8.71425	2.564	2.397	2.4805	6.218	6.534	6.376
49	5.454	5.3825	5.41825	2.067	2.3345	2.20075	6.54	7.091	6.8155				10.117	10.903	10.51	0.77	0.77	0.77	2.628	2.5195	2.57375	6.787	6.895	6.841	2.025	2.1505	2.08775	5.511	5.9175	5.71425
50	4.729	4.5235	4.62625	0.988	1.466	1.227	6.602	7.1795	6.89075				8.74	9.9655	9.35275				0.615	0.816	0.7155	5.339	5.512	5.4255	1.487	1.623	1.555	3.824	4.3545	4.08925
51	3.445	3.3965	3.42075				5.037	5.81425	5.42563				7.748	8.828	8.288							4.291	4.5845	4.43775	0.737	0.734	0.7355	3.92	4.5015	4.21075
52	2.703	2.6745	2.68875				4.836	5.131	4.9835				7.008	7.8265	7.41725							2.971	3.6335	3.30225	0.301	0.4725	0.38675	3.3	3.436	3.368
53	1.845	1.8675	1.85625				4.631	3.347	3.989				5.792	6.4245	6.10825							1.119	2.55	1.8345				1.176	1.634	1.405
54	1.114	1.1975	1.15575				4.665	2.9445	3.80475				5.19	5.614	5.402							0.44	0.44	0.44
55	0.673	0.7125	0.69275				3.212	3.212	3.212				4.401	4.699	4.55
56							1.128	1.128	1.128				4.33	4.517	4.4235
57													2.889	3.3735	3.13125
58													3.951	3.619	3.785
59													1.85	3.0965	2.47325
60													1.15	1.23	1.19

## Sheet: lateral gastrocnemius
	Sub01			Sub02			Sub03			Sub04			Sub05			Sub06			Sub07			Sub08			Sub09			Sub10
Slice number	LG	LG		LG	LG		LG	LG		LG	LG		LG	LG		LG	LG		LG	LG		LG	LG		LG	LG		LG	LG
First slice is at the insertion point	Area by rater 1	Area by rater 2	mean	Area by rater 1	Area by rater 2	mean	Area by rater 1	Area by rater 2	mean	Area by rater 1	Area by rater 2	mean	Area by rater 1	Area by rater 2	mean	Area by rater 1	Area by rater 2	mean	Area by rater 1	Area by rater 2	mean	Area by rater 1	Area by rater 2	mean	Area by rater 1	Area by rater 2	mean	Area by rater 1	Area by rater 2	mean
1	0.129	0.192	0.1605	0.168	0.1605	0.16425	0.264	0.1795	0.22175	0.343	0.3335	0.33825	0.286	0.324	0.305	0.248	0.22775	0.237875	0.446	0.295	0.3705	0.222	0.211	0.2165	0.122	0.129	0.1255	0.329	0.4295	0.37925
2	0.242	0.4115	0.32675	0.565	0.512	0.5385	0.375	0.322	0.3485	0.738	0.712	0.725	0.572	0.664	0.618	0.59	0.56675	0.578375	0.736	0.562	0.649	0.648	0.6795	0.66375	0.325	0.331	0.328	0.528	0.582	0.555
3	0.652	0.746	0.699	0.847	0.799	0.823	0.552	0.428	0.49	1.202	1.214	1.208	0.797	0.9305	0.86375	1.11	1.06575	1.08787	1.447	1.0785	1.26275	1.174	1.2165	1.19525	0.757	0.677	0.717	1.775	1.417	1.596
4	0.829	1.0925	0.96075	1.567	1.4255	1.49625	0.768	0.605	0.6865	1.822	1.7305	1.77625	1.175	1.319	1.247	2.032	1.90325	1.96762	2.351	1.882	2.1165	1.066	1.3335	1.19975	1.114	1.098	1.106	2.216	1.6005	1.90825
5	1.294	1.5545	1.42425	2.111	2.095	2.103	1.007	0.852	0.9295	2.657	2.6795	2.66825	1.636	1.913	1.7745	2.679	2.968	2.8235	3.059	2.646	2.8525	1.273	1.49	1.3815	1.477	1.4645	1.47075	2.851	2.1755	2.51325
6	1.673	2.033	1.853	2.965	2.8625	2.91375	1.293	1.1405	1.21675	3.283	3.2855	3.28425	2.176	2.412	2.294	2.636	3.14975	2.89288	3.569	3.2885	3.42875	1.566	1.8195	1.69275	2.091	2.0205	2.05575	3.531	2.6525	3.09175
7	2.216	2.6015	2.40875	3.696	3.6135	3.65475	1.634	1.4855	1.55975	4.438	4.353	4.3955	3.162	3.34	3.251	3.546	4.0185	3.78225	4.448	4.116	4.282	2.068	2.3325	2.20025	2.522	2.7785	2.65025	4.428	3.3295	3.87875
8	3.469	3.08	3.2745	4.675	4.5905	4.63275	2.062	1.9	1.981	5.711	5.5335	5.62225	3.734	3.9555	3.84475	4.814	5.26375	5.03887	5.464	5.104	5.284	2.546	2.864	2.705	3.234	3.3355	3.28475	5.007	3.8555	4.43125
9	4.236	3.7235	3.97975	5.442	5.494	5.468	2.402	2.305	2.3535	6.603	6.603	6.603	4.443	4.669	4.556	5.564	6.10325	5.83362	6.348	6.069	6.2085	2.964	3.3715	3.16775	3.75	3.885	3.8175	5.843	4.5675	5.20525
10	4.995	4.4895	4.74225	6.226	6.284	6.255	2.979	2.781	2.88	7.973	7.995	7.984	5.119	5.346	5.2325	6.594	7.18825	6.89113	7.416	7.0475	7.23175	3.412	3.554	3.483	4.413	4.5425	4.47775	7.239	5.7615	6.50025
11	5.525	5.141	5.333	7.27	7.374	7.322	3.45	3.3375	3.39375	9.275	9.329	9.302	5.99	6.263	6.1265	7.686	8.25875	7.97237	8.256	7.992	8.124	4.187	4.256	4.2215	4.962	5.2	5.081	7.683	6.332	7.0075
12	6.462	5.936	6.199	8.244	8.316	8.28	4.225	3.972	4.0985	10.559	10.426	10.4925	6.719	6.8985	6.80875	8.782	9.192	8.987	9.154	8.823	8.9885	4.945	5.021	4.983	5.686	5.95	5.818	8.43	7.1235	7.77675
13	7.36	6.9065	7.13325	8.999	9.0645	9.03175	4.734	4.56	4.647	11.977	12.085	12.031	7.625	8.1035	7.86425	10.071	10.4832	10.2771	9.706	9.42	9.563	5.669	5.758	5.7135	6.461	6.8025	6.63175	8.856	7.847	8.3515
14	8.146	7.706	7.926	9.651	9.7765	9.71375	5.409	5.1725	5.29075	13.298	13.476	13.387	8.488	9.042	8.765	11.188	11.441	11.3145	10.54	10.3375	10.4387	6.404	6.52	6.462	7.169	7.4265	7.29775	9.602	8.68	9.141
15	9.224	8.628	8.926	10.017	10.168	10.0925	6.183	5.8695	6.02625	14.106	14.1225	14.1142	8.984	9.7205	9.35225	11.751	12.0862	11.9186	11.263	10.986	11.1245	7.222	7.356	7.289	7.561	7.9995	7.78025	10.239	9.4895	9.86425
16	10.014	9.466	9.74	10.517	10.6515	10.5842	6.824	6.5785	6.70125	15.301	15.6315	15.4662	9.753	9.85	9.8015	13.291	13.3577	13.3244	11.678	11.608	11.643	7.917	7.989	7.953	8.284	8.549	8.4165	10.676	9.9195	10.2978
17	10.695	10.203	10.449	10.708	10.923	10.8155	7.732	7.4095	7.57075	16.007	16.335	16.171	10.185	10.35	10.2675	13.918	13.8547	13.8864	12.174	12.1315	12.1527	8.669	8.759	8.714	9.21	9.242	9.226	11.051	10.4665	10.7587
18	11.508	10.965	11.2365	10.862	11.0115	10.9367	8.568	8.162	8.365	16.955	17.1355	17.0452	10.784	10.85	10.817	13.957	13.7165	13.8368	12.528	12.604	12.566	9.285	9.365	9.325	9.197	9.266	9.2315	11.449	10.963	11.206
19	11.957	11.512	11.7345	10.897	11.2075	11.0523	9.017	8.696	8.8565	17.728	18.309	18.0185	11.181	11.256	11.2185	14.231	13.7892	14.0101	12.797	12.6735	12.7353	9.914	9.897	9.9055	10.745	10.2295	10.4872	11.746	11.224	11.485
20	12.492	12.0425	12.2673	10.993	10.9395	10.9662	9.83	9.415	9.6225	17.175	17.645	17.41	11.391	11.457	11.424	15.033	14.319	14.676	12.905	12.961	12.933	10.2	10.358	10.279	11.365	10.6975	11.0312	11.976	11.918	11.947
21	13.003	12.5925	12.7978	11.3526	11.05	11.2013	10.493	10.1945	10.3438	17.135	17.9225	17.5288	11.587	11.785	11.686	15.737	15.032	15.3845	13.17	13.191	13.1805	10.594	10.658	10.626	11.269	10.6455	10.9573	12.259	11.9775	12.1182
22	13.316	12.963	13.1395	11.677	11.001	11.339	11.047	10.7495	10.8983	15.241	16.325	15.783	12.004	12.215	12.1095	15.2502	14.986	15.1181	12.994	13.162	13.078	10.83	10.989	10.9095	10.836	10.4695	10.6528	12.163	11.9285	12.0457
23	13.525	13.1295	13.3272	11.327	11.314	11.3205	11.735	11.2685	11.5017	15.804	16.4075	16.1058	11.647	12.1	11.8735	14.959	14.8755	14.9172	13.02	13.2805	13.1502	10.951	11.125	11.038	9.26	9.7665	9.51325	12.033	12.056	12.0445
24	13.922	13.4965	13.7093	11.094	10.979	11.0365	11.475	11.608	11.5415	15.635	15.7435	15.6893	11.963	12.012	11.9875	14.569	14.3569	14.4629	12.807	13.1285	12.9677	10.879	11.189	11.034	9.146	9.6582	9.4021	12.1154	11.9515	12.0334
25	14.095	13.8055	13.9503	10.683	10.5235	10.6032	11.89	11.9605	11.9253	14.927	15.1585	15.0427	11.924	11.999	11.9615	13.988	13.7589	13.8735	12.829	12.9975	12.9133	10.945	11.214	11.0795	9.103	9.2356	9.1693	12.459	11.743	12.101
26	13.695	14.349	14.022	10.353	10.1465	10.2497	12.34	12.314	12.327	13.574	13.4265	13.5003	11.674	11.895	11.7845	13.1153	12.9867	13.051	12.614	12.821	12.7175	10.9857	11.255	11.1203	8.517	8.8954	8.7062	12.7856	11.88	12.3328
27	13.664	14.183	13.9235	9.696	9.656	9.676	12.65	12.6065	12.6283	13.395	13.144	13.2695	11.548	11.758	11.653	12.9664	12.7846	12.8755	12.53	12.6985	12.6142	11.2546	11.56	11.4073	8.734	8.5565	8.64525	12.8956	12.2965	12.5961
28	14.146	14.474	14.31	8.535	8.498	8.5165	12.38	12.4575	12.4187	11.536	11.92	11.728	11.434	11.65	11.542	12.772	12.3995	12.5858	12.779	12.813	12.796	11.559	11.893	11.726	8.752	8.3256	8.5388	12.9986	12.6897	12.8442
29	13.621	14.1205	13.8708	8.394	8.32	8.357	12.45	12.4935	12.4718	11.487	11.111	11.299	11.345	11.235	11.29	12.222	11.836	12.029	12.233	12.308	12.2705	11.701	12.125	11.913	8.77	8.2356	8.5028	12.7896	12.9856	12.8876
30	13.726	13.43	13.578	8.564	8.135	8.3495	12.51	12.6645	12.5873	12.114	11.4505	11.7823	11.242	11.158	11.2	11.696	11.0712	11.3836	12.1155	12.0205	12.068	11.827	12.111	11.969	8.783	8.12546	8.45423	12.855	13.0025	12.9288
31	13.125	13.362	13.2435	8.321	7.999	8.16	12.68	12.6565	12.6683	12.273	11.273	11.773	10.341	10.859	10.6	11.006	10.3658	10.6859	11.993	12.1026	12.0478	11.588	11.899	11.7435	8.6589	8.3125	8.4857	11.766	11.9165	11.8412
32	13.214	13.21	13.212	7.89	7.85	7.87	12.05	12.1555	12.1028	11.007	10.1305	10.5687	10.755	10.854	10.8045	9.543	9.109	9.326	11.7542	12.121	11.9376	10.928	11.0835	11.0058	8.54879	8.2415	8.39514	11.337	11.136	11.2365
33	12.089	12.11	12.0995	7.658	7.641	7.6495	11.35	11.502	11.426	10.066	9.36	9.713	10.641	10.751	10.696	8.792	8.60825	8.70012	11.8989	12.0569	11.9779	9.845	9.769	9.807	8.306	8.29865	8.30232	10.556	10.581	10.5685
34	12.564	12.08	12.322	7.5426	7.4586	7.5006	11.05	11.2875	11.1687	8.501	7.7335	8.11725	9.45	10.125	9.7875	8.517	8.31125	8.41412	11.7546	11.8754	11.815	9.076	9.084	9.08	8.54	8.498	8.519	9.658	9.9005	9.77925
35	12.067	11.85	11.9585	7.337	7.232	7.2845	9.98	10.038	10.009	7.261	6.7625	7.01175	9.005	9.856	9.4305	7.796	7.57975	7.68788	11.8597	11.5623	11.711	8.98755	9.1835	9.08552	8.308	8.4587	8.38335	9.029	9.1795	9.10425
36	12.118	12.01	12.064	6.836	6.589	6.7125	9.295	9.974	9.6345	5.689	5.395	5.542	9.041	9.759	9.4	7.099	6.99525	7.04713	11.728	11.083	11.4055	8.675	7.9805	8.32775	8.2546	8.35698	8.30579	8.42	8.598	8.509
37	11.918	11.879	11.8985	6.13	6.22	6.175	8.742	9.2725	9.00725	4.656	4.338	4.497	8.541	9.1605	8.85075	6.559	6.41625	6.48762	11.322	10.5005	10.9112	8.707	7.9	8.3035	8.18695	8.411	8.29897	7.341	7.598	7.4695
38	11.479	11.875	11.677	5.361	5.214	5.2875	8.14	8.6	8.37	3.521	3.1375	3.32925	7.75	8.5825	8.16625	4.809	4.75175	4.78037	10.855	9.4115	10.1333	7.182	7.85967	7.52083	8.112	7.9856	8.0488	6.154	6.2325	6.19325
39	10.514	10.698	10.606	4.855	4.589	4.722	7.688	7.5535	7.62075	2.2	1.924	2.062	7.501	8.4455	7.97325	4.773	4.64025	4.70662	10.072	8.899	9.4855	6.782	7.801	7.2915	8.378	8.1225	8.25025	4.78	4.6835	4.73175
40	9.669	9.58	9.6245	3.772	3.77	3.771	6.914	7.0255	6.96975	1.529	1.6	1.5645	7.959	8.1805	8.06975	3.934	3.8365	3.88525	9.016	7.93	8.473	6.127	7.218	6.6725	7.375	7.1055	7.24025	3.899	3.982	3.9405
41	9.737	9.356	9.5465	2.912	2.689	2.8005	5.668	5.551	5.6095	1.718	1.6015	1.65975	7.123	7.4895	7.30625	3.796	3.705	3.7505	7.491	6.817	7.154	5.718	6.818	6.268	6.291	5.985	6.138	3.574	3.6285	3.60125
42	9.482	9.254	9.368	2.272	2.156	2.214	4.875	4.944	4.9095	1.118	1.061	1.0895	6.201	6.695	6.448	3.159	3.124	3.1415	6.926	6.0525	6.48925	4.678	5.501	5.0895	5.832	5.236	5.534	2.458	2.6495	2.55375
43	9.012	8.549	8.7805	1.808	1.579	1.6935	3.616	4.1215	3.86875	0.169	0.407	0.288	5.148	5.773	5.4605	2.51	2.4975	2.50375	5.844	5.389	5.6165	3.102	3.799	3.4505	4.754	4.3595	4.55675	2.208	2.439	2.3235
44	9.025	7.9175	8.47125	1.583	1.583	1.583	2.774	3.3655	3.06975				4.796	5.3545	5.07525	2.875	2.78575	2.83038	4.909	4.3705	4.63975	2.264	2.7345	2.49925	4.029	3.7755	3.90225	1.375	1.5755	1.47525
45	8.825	7.95	8.3875	1.257	1.257	1.257	1.486	2.505	1.9955				4.045	4.5355	4.29025	2.55	2.36125	2.45562	4.315	3.6715	3.99325	1.242	1.508	1.375	3.454	3.4705	3.46225	0.426	0.5705	0.49825
46	8.23	7.32	7.775				1.576	1.759	1.6675				4.125	4.2495	4.18725	1.085	1.002	1.0435	3.861	2.9705	3.41575	1.181	1.4145	1.29775	2.799	2.772	2.7855
47	7.504	7.203	7.3535				1.172	1.4195	1.29575				4.176	3.965	4.0705				3.019	1.971	2.495	0.855	0.9675	0.91125	1.721	2.0785	1.89975
48	6.912	6.89	6.901				0.208	0.5935	0.40075				3.24	3.242	3.241				2.571	1.446	2.0085				1.913	2.0035	1.95825
49	5.91	5.51	5.71										2.863	3.452	3.1575				0.559	0.559	0.559				0.919	0.97	0.9445
50	4.423	4.325	4.374										3.202	3.5225	3.36225										0.65	0.5935	0.62175
51	3.305	3.205	3.255										2.362	2.6895	2.52575
52	2.391	2.489	2.44										2.478	2.816	2.647
53	2.347	2.347	2.347										2.125	2.6	2.3625
54	1.92	1.92	1.92										1.936	2.471	2.2035
55	1.7	1.7	1.7										1.022	1.756	1.389
56	0.841	0.841	0.841
